# Supplementary material for: Myh9 Plays an Essential Role in the Survival and Maintenance of Hematopoietic Stem/Progenitor Cells
Source: Cells. 2022 Jun 7;11(12):1865. doi: 10.3390/cells11121865 (PMC9221478; doi:10.3390/cells11121865)
Supplement: Supplementary file 1 [file cells-11-01865-s001.zip]

Archive with 4 entries (2 files):
- cells-1645079-supplementary/
- cells-1645079-supplementary/Supplementary material/
- cells-1645079-supplementary/Supplementary material/Supplementary Materials Figure S1.pdf
- cells-1645079-supplementary/Supplementary material/Supplementary Materials Table S1.pdf
